# Supplementary material for: Integrated sequence and immunology filovirus database at Los Alamos
Source: Database (Oxford). 2016 Apr 21;2016:baw047. doi: 10.1093/database/baw047 (PMC4839628; doi:10.1093/database/baw047)
Supplement: Supplementary Data [file supp_baw047_suppl_data.zip]

Archive with 2 entries (2 files):
- SupplementalDataRevised.docx
- Table S1.docx
